# Supplementary material for: An Electrochemical Aptasensor Integrating Zeolitic Imidazolate Framework for Highly Selective Detection of Bioaerosols
Source: Biosensors (Basel). 2022 Sep 4;12(9):725. doi: 10.3390/bios12090725 (PMC9496278; doi:10.3390/bios12090725)
Supplement: Supplementary file 1 [file biosensors-12-00725-s001.zip]

Archive with 1 entries (1 files):
- biosensors-1877236-supplementary.pdf
